# Supplementary material for: Cancer Cachexia among Patients with Advanced Non-Small-Cell Lung Cancer on Immunotherapy: An Observational Study with Exploratory Gut Microbiota Analysis
Source: Cancers (Basel). 2022 Nov 2;14(21):5405. doi: 10.3390/cancers14215405 (PMC9658074; doi:10.3390/cancers14215405)
Supplement: Supplementary file 1 [file cancers-14-05405-s001.zip]

Archive with 1 entries (1 files):
- cancers-1916087-supplementary.pdf
